# Supplementary material for: Circ-GLI1 promotes metastasis in melanoma through interacting with p70S6K2 to activate Hedgehog/GLI1 and Wnt/β-catenin pathways and upregulate Cyr61
Source: Cell Death Dis. 2020 Jul 30;11(7):596. doi: 10.1038/s41419-020-02799-x (PMC7393080; doi:10.1038/s41419-020-02799-x)
Supplement: Supplementary file 2 — Supplementary Table [file 41419_2020_2799_MOESM2_ESM.xlsx]

## Sheet: PCR primers
PCR primers
circ-GLI1 (Forward)	TTAAGGTGAGGTTTATGTATCCTCC
circ-GLI1 (Reverse)	TGAGTCCCTAAGAAGCTGAGCA
Cyr61 (Forward)	GGCACGAGGAGCAGCG
Cyr61 (Reverse)	AGTGGAGAAGGGTGACGACT
P70S6K2 (Forward)	CCCTTCACCGCAGAGAACC
P70S6K2 (Reverse)	TCAAACTGGCTCACGTCCTC
GLI1 (Forward)	GACATACCCCACCTCCCTCT
GLI1 (Reverse)	ACTGCAGCTCCCCCAATTTT
CTNNB1 (Forward)	CTGAGGAGCAGCTTCAGTCC
CTNNB1 (Reverse)	GGCCATGTCCAACTCCATCA
SOX2 (Forward)	GCACAACTCGGAGATCAGCA
SOX2 (Reverse)	TTCATGTGCGCGTAACTGTC
MYC (Forward)	ACAACCGAAAATGCACCAGC
MYC (Reverse)	GTCGTTTCCGCAACAAGTCC
VEGF (Forward)	TCACCAAGGCCAGCACATAG
VEGF (Reverse)	GAGGCTCCAGGGCATTAGAC
MMP2 (Forward)	CAGACTTCCTCAGGCGGTG
MMP2 (Reverse)	CATTAGCGCCTCCATCGTAG
GAPDH (Forward)	GGAGCGAGATCCCTCCAAAAT
GAPDH (Reverse)	GGCTGTTGTCATACTTCTCATGG

## Sheet: Cyr61 promoter sequence
>5' Flanking sequence chromosome:GRCh38:1:85578761:85580760:1
AAATAGAAAAGACGCCACAACAGAAGCCAGGAACCCTCCTCTCCATTCTCTCTCTAGTTC AACCAGTACTGTCCCTGCACCCCTCCTCCCCCCTCCCGCCCCCCGTCACTTCATTAAGAA GGAAACAATAATGAAATGATAAGGCAGGAAAAACAGTGTTTTGTAAATAATAATTGATGT ATTAACCTGTGTACGTGTTGGGCCCACACTTTCCTCACTGTATTTGCATAACACCTGACA ATCCATTGTCTTGAAAAGTCTCCCACCCCTAACCCTCTAACAGAGCTTTAGAGATCCCAC TCCCTCTAGCAAATGCTGCTTCCATTTATGAAAGGGCACTTTGGAATGAATGAAACTGAA CTCCTTCCTGCAAGAATTCTCTTCACTGGAGTG…
